# Supplementary material for: The Effect of Chromosomes on Courtship Behavior in Sibling Species of the Drosophila virilis Group
Source: Insects. 2023 Jul 5;14(7):609. doi: 10.3390/insects14070609 (PMC10380318; doi:10.3390/insects14070609)
Supplement: Supplementary file 1 [file insects-14-00609-s001.zip]

Archive with 1 entries (1 files):
- insects-2445184-supplementary.pdf
